# Supplementary material for: Metagenomics Analysis Reveals an Extraordinary Inner Bacterial Diversity in Anisakids (Nematoda: Anisakidae) L3 Larvae
Source: Microorganisms. 2021 May 19;9(5):1088. doi: 10.3390/microorganisms9051088 (PMC8158776; doi:10.3390/microorganisms9051088)
Supplement: Supplementary file 1 [file microorganisms-09-01088-s001.zip]

Archive with 4 entries (4 files):
- Additional file 1.rar
- Additional file 2.rar
- Additional file 3.rar
- Supporting file Seqs OTUs (Mothur output).pdf
